# Supplementary material for: High-Fat Diets Modify the Proteolytic Activities of Dipeptidyl-Peptidase IV and the Regulatory Enzymes of the Renin–Angiotensin System in Cardiovascular Tissues of Adult Wistar Rats
Source: Biomedicines. 2021 Sep 3;9(9):1149. doi: 10.3390/biomedicines9091149 (PMC8470673; doi:10.3390/biomedicines9091149)
Supplement: Supplementary file 1 [file biomedicines-09-01149-s001.zip]

Archive with 1 entries (1 files):
- Supplementary material-sup  final.pdf
